# Supplementary material for: Leaf Phosphorus Fractions Are Coordinated with Leaf Functional Traits in Four Juvenile Tree Species from the Chinese Subtropics
Source: Plants (Basel). 2024 Dec 24;14(1):4. doi: 10.3390/plants14010004 (PMC11722823; doi:10.3390/plants14010004)
Supplement: Supplementary file 1 [file plants-14-00004-s001.zip]

Archive with 1 entries (1 files):
- plants-3379353-supplementary.pdf
